# Supplementary material for: SolEST database: a "one-stop shop" approach to the study of Solanaceae transcriptomes
Source: BMC Plant Biol. 2009 Nov 30;9:142. doi: 10.1186/1471-2229-9-142 (PMC2794286; doi:10.1186/1471-2229-9-142)
Supplement: Additional file 1 — Frequency of SSR in each species-specific EST collection. The 142 SSR motifs we identified are listed and grouped according to their unit size. For each motif the observed frequency in each species-specific collection is reported. SOLLC: S. lycopersicum; SOLPN: S. pennellii; SOLHA: S. habrochaites; SOLLP: S. lycopersicum × S. pimpinellifolium; SOLTU: S. tuberosum; SOLCH: S. chacoense; TOBAC: N. tabacum; NICBE: N. benthamiana; NICSY: N. sylvestris; NICAT: N. attenuata; NICLS: N. langsdorffii × N. sanderae; CAPAN: C. annuum; CAPCH: C. chinense; PETHY: Petunia × hybrida; COFCA: C. canephora; COFAR: C. arabica. [file 1471-2229-9-142-S1.XLS]

## Sheet: Foglio1
	MOTIF	SOLLC	SOLPN	SOLHA	SOLLP	SOLTU	SOLCH	TOBAC	NICBE	NICSY	NICAT	NICLS	CAPAN	CAPCH	PETHY	COFCA	COFAR
TRI	(CAA)n	265	23	5	-	455	14	494	68	-	1	7	59	1	21	51	4
	(CAG)n	951	14	9	3	1283	19	712	225	-	-	38	119	-	57	495	4
	(CAT)n	773	48	33	1	775	34	606	105	-	-	26	122	-	36	245	7
	(CGA)n	120	1	5	1	84	3	100	42	-	-	2	16	-	2	31	5
	(CGG)n	443	6	9	2	1479	12	189	176	-	-	6	69	-	9	64	-
	(GAA)n	2132	60	55	4	1552	58	1933	298	-	1	61	193	5	64	346	8
	(GGA)n	396	21	18	4	576	13	389	155	-	-	8	73	3	10	232	5
	(TAA)n	626	28	12	-	360	13	339	66	-	1	8	58	-	18	38	-
	(TAG)n	55	-	1	-	53	3	114	22	-	-	8	7	-	10	31	3
	(TGG)n	962	20	169	-	2581	13	782	282	-	3	25	209	-	69	702	55
TETRA	(CAAA)n	36	9	-	-	20	-	103	8	-	-	1	1	-	2	3	1
4	(CAAG)n	-	-	-	-	1	-	5	-	-	-	-	-	-	-	-	-
4	(CAAT)n	1	-	-	-	-	1	18	-	-	-	-	1	-	-	15	-
4	(CACG)n	-	-	-	-	1	-	6	-	-	-	-	-	-	-	2	-
4	(CAGA)n	3	-	-	-	1	1	17	-	-	-	-	-	-	-	-	1
4	(CAGC)n	-	-	-	-	2	-	1	-	-	-	-	-	-	-	3	-
4	(CAGG)n	-	-	-	-	-	-	1	-	-	-	-	-	-	-	-	-
4	(CATA)n	38	2	-	-	27	2	37	8	-	-	-	3	-	-	12	1
4	(CATG)n	-	-	-	-	-	-	1	-	-	-	-	-	-	-	-	-
4	(CCAA)n	-	-	-	-	1	-	2	-	-	-	-	-	-	3	-	-
4	(CCCA)n	-	-	-	-	8	-	8	-	-	-	-	1	1	3	-	-
4	(CGAA)n	-	-	-	-	1	-	2	-	-	-	-	1	-	-	15	-
4	(CGAG)n	1	-	-	-	-	-	2	-	-	-	-	-	-	-	-	-
4	(CGAT)n	-	-	-	-	20	-	1	-	-	-	-	-	-	-	-	2
4	(CGGA)n	-	-	-	-	-	-	1	-	-	-	-	-	-	-	1	-
4	(CGGG)n	-	-	-	-	3	1	-	-	-	-	-	-	-	-	-	-
4	(CTAA)n	1	-	-	-	3	-	5	-	-	-	-	-	-	-	-	-
4	(CTAG)n	1	-	-	-	1	-	-	-	-	-	-	-	-	-	-	-
4	(GAAA)n	145	3	1	-	132	6	350	48	-	-	15	33	-	7	87	3
4	(GGAA)n	124	-	-	-	18	1	26	4	-	-	1	4	-	-	19	-
4	(GGGA)n	15	-	-	-	12	5	34	3	-	-	-	2	-	2	9	-
4	(TAAA)n	47	6	-	-	65	-	47	10	-	-	-	29	-	2	24	1
4	(TAAG)n	-	-	-	-	1	-	1	-	-	-	-	-	-	-	3	-
4	(TAGA)n	599	-	-	-	404	5	22	-	-	-	-	5	-	3	-	-
4	(TGAA)n	9	-	1	-	6	-	10	1	-	-	-	1	-	-	33	-
4	(TGAG)n	2	-	-	-	3	-	5	1	-	-	-	-	-	-	1	-
4	(TGGA)n	-	-	-	-	2	-	4	-	-	-	-	-	-	1	11	-
4	(TTAA)n	46	-	8	-	22	1	5	2	-	-	-	21	-	-	1	-
PENTA	(CAAAA)n	17	-	-	-	50	1	249	13	-	-	2	3	-	4	2	2
5	(CAAAC)n	2	-	-	-	6	-	3	3	-	-	-	-	-	-	-	-
5	(CAAAG)n	15	-	-	-	3	-	4	-	-	-	1	-	-	2	-	-
5	(CAAAT)n	14	-	-	-	13	2	4	2	-	-	1	1	-	1	2	-
5	(CAACC)n	-	-	-	-	1	1	-	-	-	-	-	-	-	1	-	-
5	(CAACG)n	-	-	-	-	-	-	2	-	-	-	-	-	-	-	-	-
5	(CAACT)n	1	-	2	-	53	-	1	-	-	-	-	-	-	-	-	1
5	(CAAGA)n	5	-	-	-	1	-	7	-	-	-	-	1	-	-	1	-
5	(CAAGC)n	-	-	-	-	-	-	-	-	-	-	-	-	-	-	1	-
5	(CAAGG)n	-	-	-	-	1	-	3	-	-	-	-	-	-	-	-	-
5	(CAAGT)n	-	-	-	-	4	-	1	-	-	-	-	1	-	-	-	-
5	(CAATA)n	65	-	7	-	45	-	267	7	-	1	1	50	-	-	5	-
5	(CAATC)n	1	-	-	-	1	-	12	-	-	-	-	-	-	-	-	-
5	(CAATG)n	-	-	-	-	2	-	1	-	-	-	-	-	-	-	-	-
5	(CAATT)n	3	-	-	-	10	-	10	2	-	-	-	2	-	-	2	-
5	(CACAA)n	1	-	-	-	5	-	34	-	-	-	1	1	-	4	23	2
5	(CACAC)n	10	-	-	-	14	-	10	-	-	-	-	-	-	1	-	-
5	(CACAG)n	-	-	-	-	1	-	2	-	-	-	-	1	-	-	-	-
5	(CACAT)n	10	-	-	-	-	-	11	-	-	-	-	-	-	-	-	1
5	(CACCC)n	40	-	1	-	9	2	12	7	-	-	-	1	-	2	-	-
5	(CACCG)n	3	-	-	-	-	-	-	-	-	-	-	-	-	-	-	-
5	(CACCT)n	-	-	-	-	-	-	-	-	-	-	-	1	-	-	-	-
5	(CACGA)n	-	-	-	-	-	-	3	-	-	-	-	-	-	-	-	1
5	(CACGC)n	-	-	-	-	2	-	-	-	-	-	-	-	-	-	-	-
5	(CACTA)n	-	-	-	-	1	-	-	-	-	-	-	-	-	-	-	-
5	(CACTC)n	-	-	-	-	1	-	3	-	-	-	-	-	-	-	44	1
5	(CACTG)n	-	-	-	-	-	-	1	-	-	-	-	-	-	-	1	-
5	(CACTT)n	-	-	-	-	1	-	-	-	-	-	-	-	-	-	-	-
5	(CAGAA)n	-	-	-	-	3	-	10	-	-	-	-	-	-	-	-	-
5	(CAGAC)n	-	-	-	-	-	-	1	-	-	-	-	-	-	-	-	-
5	(CAGAG)n	5	-	-	-	2	1	3	-	-	-	-	-	-	-	3	-
5	(CAGAT)n	-	-	-	-	1	-	2	-	-	-	-	-	-	-	-	-
5	(CAGCC)n	-	2	-	-	-	-	1	1	-	-	-	-	-	-	-	-
5	(CAGCT)n	1	-	-	-	3	-	20	-	-	-	-	-	-	-	-	-
5	(CAGGA)n	-	-	-	-	-	-	-	-	-	-	-	-	-	-	4	-
5	(CAGGG)n	-	-	-	-	-	-	1	-	-	-	-	-	-	-	-	-
5	(CAGGT)n	4	-	-	-	-	-	-	-	-	-	-	-	-	-	-	-
5	(CAGTA)n	-	-	-	-	-	-	3	-	-	-	-	-	-	-	-	-
5	(CAGTC)n	-	-	-	-	1	-	1	-	-	-	-	-	-	-	-	-
5	(CAGTT)n	4	-	-	-	1	-	-	-	-	-	-	-	-	-	9	-
5	(CATAA)n	-	-	-	-	10	2	13	2	-	-	-	-	-	1	-	-
5	(CATAC)n	-	-	-	-	-	-	2	-	-	-	-	-	-	-	-	-
5	(CATAG)n	-	-	-	-	-	-	1	-	-	-	-	-	-	-	-	-
5	(CATAT)n	3	-	-	-	5	-	16	-	-	-	-	3	-	-	-	-
5	(CATCC)n	5	-	3	-	37	-	5	-	-	-	-	-	-	-	-	-
5	(CATCG)n	-	-	-	-	-	-	-	-	-	-	-	-	-	-	2	-
5	(CATCT)n	2	-	-	-	-	-	10	1	-	-	-	-	-	1	3	-
5	(CATGC)n	-	-	-	-	-	-	-	-	-	-	-	-	-	-	4	-
5	(CATGT)n	-	-	-	-	-	-	6	-	-	-	-	-	-	-	-	-
5	(CATTA)n	2	-	-	-	9	-	2	-	-	-	-	1	-	-	-	-
5	(CATTC)n	1	-	-	-	3	-	3	1	-	-	-	-	-	-	-	-
5	(CATTT)n	-	-	-	-	2	-	6	-	-	-	-	-	-	-	-	-
5	(CCCCG)n	-	-	-	-	12	1	1	2	-	-	-	1	-	-	2	-
5	(CCCGA)n	7	-	2	-	10	-	2	-	-	-	-	2	-	3	-	-
5	(CCGAA)n	2	-	-	-	9	-	-	1	-	-	-	-	-	-	-	-
5	(CCGAG)n	-	-	-	-	-	-	-	-	-	-	-	-	-	2	1	-
5	(CCGGA)n	4	-	-	-	9	-	-	4	-	-	-	-	-	4	-	-
5	(CCGGG)n	-	-	-	-	-	-	1	7	-	-	-	-	-	-	-	-
5	(CCGTA)n	-	-	-	-	-	-	-	-	-	-	-	1	-	-	-	-
5	(CCTAT)n	-	78	-	-	-	-	-	-	-	-	-	-	-	-	1	-
5	(CGAAA)n	-	-	-	-	-	-	4	-	-	-	-	-	-	-	-	-
5	(CGAAT)n	-	-	-	-	5	-	1	-	-	-	-	-	-	-	-	3
5	(CGACG)n	-	-	-	-	-	-	-	1	-	-	-	-	-	-	-	1
5	(CGAGA)n	-	-	-	-	-	-	4	-	-	-	-	-	-	-	-	-
5	(CGAGG)n	-	-	-	-	6	-	-	2	-	-	-	-	-	-	-	-
5	(CGATA)n	-	-	-	-	-	-	4	-	-	-	-	-	-	-	-	-
5	(CGGAA)n	-	-	-	-	3	-	-	-	-	-	-	-	-	-	3	1
5	(CGGAG)n	-	-	-	-	6	-	-	-	-	-	-	-	-	-	-	-
5	(CGGGA)n	-	-	-	-	4	-	6	1	-	-	-	-	-	-	-	-
5	(CTAAA)n	1	-	-	-	14	-	9	4	-	-	1	-	-	-	5	1
5	(CTAAG)n	-	-	-	-	-	-	1	-	-	-	-	-	-	-	-	-
5	(CTAAT)n	-	-	-	-	4	-	-	-	-	-	-	-	-	-	2	-
5	(CTAGG)n	-	-	-	-	-	1	-	-	-	-	-	-	-	-	-	-
5	(CTAGT)n	-	-	-	-	1	-	-	-	-	-	-	-	-	-	-	-
5	(CTATA)n	-	-	-	-	1	-	8	4	-	-	-	-	1	-	-	-
5	(CTATT)n	-	-	-	-	3	-	3	-	-	-	-	-	-	-	-	-
5	(CTTAT)n	-	-	-	-	2	-	-	-	-	-	-	-	-	-	-	-
5	(CTTTA)n	-	-	-	-	-	-	1	-	-	-	-	-	-	-	-	-
5	(GAAAA)n	111	5	3	-	150	30	562	70	-	1	7	24	-	21	141	8
5	(GAGAA)n	127	2	2	-	131	7	200	20	-	-	10	8	-	7	28	3
5	(GGAAA)n	10	-	-	-	10	4	57	7	-	-	-	10	-	3	13	-
5	(GGAGA)n	106	2	2	-	205	5	101	12	-	-	-	8	-	4	17	-
5	(GGGAA)n	43	-	-	-	18	4	17	-	-	-	-	1	-	1	4	-
5	(GGGGA)n	9	-	-	-	27	8	53	3	-	-	1	1	-	2	3	-
5	(TAAAA)n	41	3	2	-	120	5	102	22	-	-	2	7	1	4	16	1
5	(TATAA)n	16	-	17	-	28	-	7	4	-	-	-	37	-	1	2	-
5	(TTAAA)n	6	-	-	-	15	-	6	1	-	-	-	2	-	-	2	-
5	(TTAAG)n	-	-	-	-	1	-	-	-	-	-	-	-	-	-	-	-
HEXA	(AGGGGG)n	11	-	-	-	53	15	-	17	-	-	-	9	-	4	9	1
6	(CAAAAA)n	60	6	6	-	169	2	416	52	-	1	6	9	-	13	7	3
6	(CACCAT)n	62	7	8	-	78	2	81	9	-	-	1	6	-	4	19	1
6	(CAGAGA)n	36	1	1	-	38	-	72	5	-	-	8	8	-	-	3	-
6	(CATATA)n	12	-	-	-	22	1	48	9	-	-	-	2	-	5	6	-
6	(CCCCAA)n	19	-	2	-	33	-	43	19	-	-	-	13	1	5	11	-
6	(CCCCAG)n	33	1	-	-	42	-	18	1	-	-	3	1	-	1	8	-
6	(CCCGAA)n	51	2	-	-	65	-	59	18	-	-	5	9	-	8	4	1
6	(CCCTAA)n	29	1	-	-	34	4	53	36	-	-	3	6	-	3	5	-
6	(CCCTAG)n	-	-	-	-	-	-	15	-	-	-	-	-	-	1	2	-
6	(CGGGGG)n	4	-	-	-	9	8	9	7	-	-	-	1	-	1	-	-
6	(GGAGAA)n	491	6	6	-	353	23	326	79	-	2	11	66	1	5	138	3
6	(GGGAGA)n	113	1	3	-	105	5	99	33	-	-	1	22	-	1	58	4
6	(TAAAAA)n	141	2	6	-	137	11	160	42	-	-	7	21	-	10	66	3
6	(TGGGGG)n	83	-	1	-	179	12	114	54	-	-	-	18	-	5	13	-
6	(TTAGGC)n	3	-	-	-	-	-	27	-	-	-	-	-	-	-	4	-
